# Supplementary material for: Identifying the time scale of synchronous movement: a study on tropical snakes
Source: Mov Ecol. 2015 May 4;3(1):12. doi: 10.1186/s40462-015-0038-5 (PMC4418100; doi:10.1186/s40462-015-0038-5)
Supplement: Additional file 1: Table S1. — Relocation distances. [file 40462_2015_38_MOESM1_ESM.xlsx]

## Sheet: Sheet1
Ind 1	Ind 2	Ind 3	Ind 4	Ind 5	Ind 6
144.056	13.4164	0	84.1724	16.1245	51.4198
155.708	38.2099	0	54.6717	0	55.9017
126.099	17.1172	0	30.4138	48.2597	66.4831
45.8803	26.0768	0	17.4642	74.3303	0
77.0779	12	0	42.0476	50.9902	0
164.073	7.2111	0	13.6015	25.6125	0
125.172	4.12311	106.075	6.08276	53.8516	7.2111
120.416	6.32456	39.3954	70.6045	95.462	0
216.333	24	0	16.4924	354.265	0
6.32456	28.6356	0	49.5177	79.555	0
3.60555	16	131.244	20.5913	28	0
6.08276	51	4	8.24621	111.503	0
30.5287	22.8035	46.1736	29.7321	119.854	0
22.0227	15.1327	0	25.6125	205.3	0
65.3911	22.8035	0	2	10.8167	0
34.9857	0	61.2209	16	0	14.3178
69.6563	0	1	0	0	12
8.94427	0	0	0	0	23.7697
61.0574	0	38.4708	0	0	24.7588
0	0	0	0	0	16.2788
49.6588	0	160.555	0	0	45.4863
0	0	0	0	107.005	61.0574
0	0	64.1249	12.7279	105.361	42.19
0	0	130.736	12.0416	313.643	63.2456
0	0	0	1	490.461	41.4005
0	56.2228	0	5	0	0
0	9.21954	0	0	116.284	0
147.757	5	0	0	0	0
189.082	0	22.0227	19.105	192.481	16.6433
41	0	0	14.4222	0	5
55.2268	2	6.08276	4.47214	168.074	45.8039
30.2655	0	13	2	15	15.5242
106.174	0	49.6488	7.07107	17.0294	25.9422
20.6155	0	3.60555	4.47214	0	0
60.8358	2.23607	0	8.06226	16.6433	2.23607
2.82843	39.9249	0	6.08276	0	104.58
0	1	0	10.0499	0	83.1505
0	7.28011	0	0	0	3
0	4.24264	0	0	16.2788	2.23607
0	0	0	0	0	20.025
68.6586	80.9938	20.2485	3.60555	6.7082	33.541
23.0217	18.4391	39.1152	3.60555	12.2066	10
14.4222	0	0	12.1655	18.6815	4.12311
0	0	19.3132	3.60555	29.0689	12.083
64.4981	0	0	3.16228	5.38516	5.09902
39.4462	0	0	0	20.0998	6
0	138.924	0	12.0416	3.16228	0
0	8.06226	0	3	1.41421	9.89949
0	0	0	4.47214	0	0
0	34.4819	0	0	0	0
0	0	0	6.40312	0	0
0	71.8053	26.4008	9.05539	0	0
0	0	112.539	21.2132	0	0
0	0	5.09902	0	0	0
0	17	54.037	0	0	0
0	0	91.2195	0	23.7697	0
0	0	6.32456	0	0	0
0	0	1.41421	7.2111	62.9365	0
0	0	0	31.4006	98.0816	0
0	18.0278	0	5.83095	9.05539	3.16228
0	67.624	6.40312	3	0	6
56.4358	178.899	1.41421	8.48528	0	0
0	6.7082	0	7.07107	0	0
33.3017	0	0	9.43398	0	35.4401
